# Supplementary material for: Comparison of the Physicochemical Properties, Microbial Communities, and Hydrocarbon Composition of Honeys Produced by Different Apis Species
Source: Foods. 2024 Nov 23;13(23):3753. doi: 10.3390/foods13233753 (PMC11640217; doi:10.3390/foods13233753)
Supplement: Supplementary file 1 [file foods-13-03753-s001.zip]

Archive with 1 entries (1 files):
- foods-3305964-supplementary.pdf
